# Supplementary material for: Single cell transcriptomic analysis reveals cellular diversity of murine esophageal epithelium
Source: Nat Commun. 2022 Apr 20;13:2167. doi: 10.1038/s41467-022-29747-x (PMC9021266; doi:10.1038/s41467-022-29747-x)
Supplement: Supplementary file 4 — Supplementary Dataset 1 [file 41467_2022_29747_MOESM4_ESM.zip]

Archive with 1 entries (1 files):
- Source file v2.xlsx
