# Supplementary material for: Single cell transcriptomic analysis reveals cellular diversity of murine esophageal epithelium
Source: Nat Commun. 2022 Apr 20;13:2167. doi: 10.1038/s41467-022-29747-x (PMC9021266; doi:10.1038/s41467-022-29747-x)
Supplement: Supplementary file 4 — Supplementary Dataset 1 [file 41467_2022_29747_MOESM4_ESM.zip › Source file v2.xlsx]

## Sheet: Figure 2d
EIF2𝝰	Experiment 1	Experiment 2	Experiment 3	Mean
CaCl2 (0.018 mM)	1.63948	1.41342	1.70788
CaCl2 (0.6 mM)	0.942265	0.973119	1.01383
Fold change	0.574733	0.688484	0.593615	0.618944
EIF2B𝜺
CaCl2 (0.018 mM)	0.918284	0.645943	0.965138
CaCl2 (0.6 mM)	0.745038	0.597763	0.757215
Fold change	0.811337	0.925413	0.784567	0.840439
RPL10
CaCl2 (0.018 mM)	1.22903	1.15659	1.39765
CaCl2 (0.6 mM)	1.12659	0.939853	0.923302
Fold change	0.916646	0.812605	0.660611	0.796621
RPS3
CaCl2 (0.018 mM)	0.999185	0.823587	1.39805
CaCl2 (0.6 mM)	0.735567	0.635364	0.947028
Fold change	0.736167	0.771459	0.677394	0.72834
GSTP1
CaCl2 (0.018 mM)	0.327011	0.326853	0.357834
CaCl2 (0.6 mM)	1.16122	0.63485	0.655533
Fold change	3.55101	1.94231	1.83195	2.44176
GSTA4
CaCl2 (0.018 mM)	0.322741	0.609002	0.512868
CaCl2 (0.6 mM)	0.653269	0.873728	0.84923
Fold change	2.02413	1.43469	1.65584	1.70489
KRT5
CaCl2 (0.018 mM)	1.37384	2.16209	2.18442
CaCl2 (0.6 mM)	1.16803	1.36946	1.31582
Fold change	0.850195	0.633397	0.602365	0.695319
KRT13
CaCl2 (0.018 mM)	1.99363	0.905809	1.34712
CaCl2 (0.6 mM)	0.792829	0.944573	1.11971
Fold change	2.51457	0.958961	1.2031	1.55888

## Sheet: Figure 2c
© 2000-2022 QIAGEN. All rights reserved.
Canonical Pathways	10x Basal Cells - 2022-01-03 11:02 AM	10x Suprabasal Cells - 2022-01-03 11:05 AM	10x Superficial Cells - 2022-01-03 11:07 AM
Superpathway of Cholesterol Biosynthesis	-4.359	-2.236	4.359
EIF2 Signaling	5.126	N/A	-5.013
Coronavirus Pathogenesis Pathway	-4.902	N/A	4.938
Xenobiotic Metabolism PXR Signaling Pathway	-3.357	2.333	3.051
Role of MAPK Signaling in Promoting the Pathogenesis of Influenza	-3.5	N/A	4.146
Cholesterol Biosynthesis I	-3.317	N/A	3.317
Cholesterol Biosynthesis II (via 24,25-dihydrolanosterol)	-3.317	N/A	3.317
Cholesterol Biosynthesis III (via Desmosterol)	-3.317	N/A	3.317
Xenobiotic Metabolism AHR Signaling Pathway	-2.333	2.449	1.667
Coronavirus Replication Pathway	-1.414	-2.449	2.53
Stearate Biosynthesis I (Animals)	-3	N/A	3
Neuroprotective Role of THOP1 in Alzheimer's Disease	-1.633	-2	2.333
Glutathione-mediated Detoxification	-2.449	1	2.236
Superpathway of Geranylgeranyldiphosphate Biosynthesis I (via Mevalonate)	-2.828	N/A	2.828
Unfolded protein response	-2.714	N/A	2.714
Endocannabinoid Cancer Inhibition Pathway	-2.828	N/A	2.5
Estrogen Biosynthesis	-2.646	N/A	2.646
Mevalonate Pathway I	-2.646	N/A	2.646
CCR3 Signaling in Eosinophils	-2.236	N/A	3
Triacylglycerol Biosynthesis	-2.449	N/A	2.449
Gluconeogenesis I	-2.449	N/A	2.449
Glycolysis I	-2.449	N/A	2.449
Sumoylation Pathway	2.333	N/A	-2.53
GNRH Signaling	-2.111	N/A	2.673
Synaptogenesis Signaling Pathway	-2.353	N/A	2.414
Intrinsic Prothrombin Activation Pathway	-2.236	N/A	2.449
Fatty Acid β-oxidation I	-2.236	N/A	2.449
Retinoate Biosynthesis I	-2	N/A	2.646
Acetone Degradation I (to Methylglyoxal)	-2.236	N/A	2.236
Epithelial Adherens Junction Signaling	-2.353	N/A	1.961

## Sheet: Figure 3a
© 2000-2022 QIAGEN. All rights reserved.
Canonical Pathways	10x Basal 1 - 2022-01-04 02:48 PM	10x Basal 2 - 2022-01-04 02:50 PM	10x Basal 3 - 2022-01-04 02:52 PM	10x Basal 4 - 2022-01-04 02:53 PM	10x Basal 5 - 2022-01-04 02:55 PM	10x Basal 6 - 2022-01-04 02:56 PM	10x Suprabasal - 2022-01-04 02:58 PM	10x Superficial 1 - 2022-01-04 02:59 PM	10x Superficial 2 - 2022-01-04 03:01 PM	10x Superficial 3 - 2022-01-04 03:02 PM	10x Superficial 4 - 2022-01-04 03:03 PM
Superpathway of Cholesterol Biosynthesis	-3.317	-2.111	-3.162	-3.162	-3.464	-3.873	-2.236	2.646	2	4.359	4.359
Coronavirus Pathogenesis Pathway	-3.153	-1.134	-1	2.138	-2.309	-5.24	N/A	2	5.048	5	4.907
EIF2 Signaling	1.134	N/A	N/A	-2.183	1.941	5.466	N/A	N/A	-6.252	-5.427	-5.078
Xenobiotic Metabolism PXR Signaling Pathway	-3	-2.53	-2.646	-2.333	-2.121	-3.207	2.333	3	0.816	3.606	0.426
Role of MAPK Signaling in Promoting the Pathogenesis of Influenza	-2.53	-3	-3.162	-2.121	-2.111	-3.051	N/A	N/A	0.447	3.5	4.849
Oxidative Phosphorylation	N/A	1.89	2	-3.742	-3.207	-1.414	N/A	2.121	-4.472	0.632	-4.158
Xenobiotic Metabolism AHR Signaling Pathway	-2.828	-2.449	-2.236	-2.236	-1.89	-2.333	2.449	2.449	1.342	2.449	0.277
Stearate Biosynthesis I (Animals)	-2.449	-2.646	-2.449	-2	-2.646	-2.828	N/A	N/A	N/A	3	3.317
Superpathway of Geranylgeranyldiphosphate Biosynthesis I (via Mevalonate)	-2.449	-1.342	-2.236	-2.236	-2.449	-2.449	N/A	2	N/A	2.828	3
Cholesterol Biosynthesis I	-2.236	-1.633	-2.236	-2.236	-2.449	-3	N/A	N/A	N/A	3.317	3.317
Cholesterol Biosynthesis II (via 24,25-dihydrolanosterol)	-2.236	-1.633	-2.236	-2.236	-2.449	-3	N/A	N/A	N/A	3.317	3.317
Cholesterol Biosynthesis III (via Desmosterol)	-2.236	-1.633	-2.236	-2.236	-2.449	-3	N/A	N/A	N/A	3.317	3.317
Coronavirus Replication Pathway	-0.816	1.134	-2	-2.449	-2.449	-3	-2.449	N/A	N/A	2.714	1.667
Estrogen Biosynthesis	-2.236	-2.236	-2	N/A	-2.236	-2.646	N/A	2	N/A	2.828	2.333
Glutathione-mediated Detoxification	-2.449	-2	N/A	-2.449	-2.449	-2.449	1	2	N/A	2.236	0.378
PI3K/AKT Signaling	2.111	2.309	2.333	0	1.414	1	-1	-2.449	-3	-0.775	-0.962
Nicotine Degradation III	-2.236	-2.236	-2	N/A	-2.236	-2.236	N/A	2	N/A	2.449	1.89
Xenobiotic Metabolism General Signaling Pathway	-2.449	-0.447	N/A	-2.646	-1.89	-2.333	2.236	1.633	N/A	2.121	1.279
Mevalonate Pathway I	-2.236	-1	-2	-2	-2.236	-2.236	N/A	N/A	N/A	2.646	2.646
CLEAR Signaling Pathway	2.324	1.807	1	2.887	1.387	1.414	N/A	0.816	1.633	-2.043	-1.474
Ethanol Degradation II	-1.342	-2	-2	-2	-2	-2.236	N/A	2	N/A	2.449	0.378
Acetone Degradation I (to Methylglyoxal)	-2.236	-2.236	-2	N/A	-2.236	-2.236	N/A	N/A	N/A	2.449	2.449
Neuroprotective Role of THOP1 in Alzheimer's Disease	-2	-2	-2	N/A	-2	-1.633	-2	N/A	N/A	0.816	2.714
Oxytocin Signaling Pathway	-1.604	0.277	-1	-1.265	-2.53	-2.5	-1	1.633	0	1.789	1.521
Sperm Motility	-2	-1	-0.816	N/A	-2	-2.449	N/A	N/A	1	1.633	3.357
Unfolded protein response	-0.707	-1	-1	-0.707	-1.89	-2.714	N/A	2.236	N/A	2.887	1.069
Senescence Pathway	-1.698	-0.2	-1.155	-1.265	-2.309	-1.941	-1	0.816	0.302	1.147	2.121
Cardiac Hypertrophy Signaling	-2.121	-0.632	-0.707	-2.828	-0.302	-1.387	N/A	1	-0.905	1.886	2.121
Cyclins and Cell Cycle Regulation	2.111	-0.535	0.447	N/A	2	1.342	N/A	-2	-2	-1.633	-1.667
Pulmonary Fibrosis Idiopathic Signaling Pathway	1.291	1.941	-0.378	-0.333	1.155	1.5	N/A	-1.897	-3	-0.655	-1.567
Aryl Hydrocarbon Receptor Signaling	2	0	-1	-0.447	2.333	1.941	1.342	-1	-1	-1.941	-0.655
Endocannabinoid Cancer Inhibition Pathway	-1.897	0.333	0.816	-0.378	-1.667	-1.508	N/A	1.134	0.378	1.941	3.53
Triacylglycerol Biosynthesis	-2.236	-2	N/A	N/A	-2	-2.236	N/A	N/A	N/A	2.646	2.236
Autophagy	-1.414	0.378	N/A	-1.633	-2.121	-1.667	N/A	1	-0.816	0.577	3.286
Oxytocin In Brain Signaling Pathway	-1.265	0	-0.707	-2.121	-1	-2.121	N/A	-0.447	-0.378	2.111	2.6
Pancreatic Adenocarcinoma Signaling	-0.632	-0.816	-1	-2	-1.342	-1.89	N/A	1	1.342	1.134	1.414
Hepatic Fibrosis Signaling Pathway	0	0.243	0.632	-2.138	0.688	1.225	-0.816	-2.5	-3.71	-0.392	0.143
Bupropion Degradation	-2	-2	N/A	N/A	-2	-2	N/A	N/A	N/A	2.236	2.236
HOTAIR Regulatory Pathway	1.897	2.496	N/A	0	0.333	1.414	-1	-1.134	-0.707	-0.707	-2.668
GNRH Signaling	-1.633	N/A	-0.816	-1.134	-0.378	-1.667	N/A	N/A	-2	2.309	2.132
Actin Nucleation by ARP-WASP Complex	-0.816	-0.378	N/A	-2.333	-1.414	-1.414	N/A	0.447	-2	2.309	0.832
fMLP Signaling in Neutrophils	-1.134	0	0	-1.897	-1.897	-1.89	N/A	N/A	-1.414	1.732	1.886
Epithelial Adherens Junction Signaling	-1.604	0.258	-0.577	0	-2.138	-2.668	N/A	1.667	0	2.2	0.73
CXCR4 Signaling	-1.342	0.447	0	-1.633	0	-1.633	N/A	N/A	-2.646	2.53	1.46
α-Adrenergic Signaling	-1.342	N/A	0.447	-2	-1.342	-2	N/A	N/A	-1.342	1.342	1.732
Kinetochore Metaphase Signaling Pathway	1.667	3.683	2.121	N/A	N/A	-0.378	N/A	-1.342	N/A	-1.633	-0.707
GADD45 Signaling	-1.414	0.378	0	N/A	-2	-2	N/A	N/A	2	1.342	2.333
Glioblastoma Multiforme Signaling	-0.378	-2.121	-1.342	-0.447	0.632	0.632	N/A	-1.134	-2.236	0.905	1.528
Semaphorin Neuronal Repulsive Signaling Pathway	-1.134	0	N/A	-1.342	-2	-1.134	N/A	2	1	2.111	-0.426
Ephrin Receptor Signaling	-0.707	1.414	0.447	-0.905	-1	-1.414	N/A	N/A	-2.121	1.941	1.177

## Sheet: Figure 4b
	Cluster	Sample	Proportion	Age
1	Basal-1	old2F	0.0119775	Aged				Cluster	Age	min	mean	max	sd
2	Basal-2	old2F	0.0634565	Aged			1	Basal-1	Young	0.0079223	0.023032	0.0354277	0.0105211
3	Basal-3	old2F	0.0505717	Aged			2	Basal-1	Aged	0.00974155	0.0165198	0.0277057	0.00707794
4	Basal-4	old2F	0.0212933	Aged			3	Basal-2	Young	0.044278	0.0734672	0.116858	0.0273574
5	Basal-5	old2F	0.0540802	Aged			4	Basal-2	Aged	0.0634565	0.0807399	0.108598	0.0192283
6	Basal-6	old2F	0.38945	Aged			5	Basal-3	Young	0.0528723	0.0636894	0.0878308	0.0139146
7	Suprabasal	old2F	0.130301	Aged			6	Basal-3	Aged	0.0505717	0.0621042	0.0750672	0.00899661
8	Superficial-1	old2F	0.107314	Aged			7	Basal-4	Young	0.00112124	0.00725574	0.0162244	0.00662235
9	Superficial-2	old2F	0.00617023	Aged			8	Basal-4	Aged	0.000671592	0.0102755	0.0212933	0.00926534
10	Superficial-3	old2F	0.121711	Aged			9	Basal-5	Young	0.0261583	0.0410236	0.0729042	0.0187495
11	Superficial-4	old2F	0.0436755	Aged			10	Basal-5	Aged	0.016998	0.0361432	0.0540802	0.0141837
12	Basal-1	old3M	0.014504	Aged			11	Basal-6	Young	0.297952	0.360286	0.399533	0.0490615
13	Basal-2	old3M	0.0660818	Aged			12	Basal-6	Aged	0.295328	0.352705	0.390665	0.0395912
14	Basal-3	old3M	0.0750672	Aged			13	Suprabasal	Young	0.112344	0.132076	0.148136	0.0133931
15	Basal-4	old3M	0.0171218	Aged			14	Suprabasal	Aged	0.129546	0.141736	0.154466	0.0119657
16	Basal-5	old3M	0.0355879	Aged			15	Superficial-1	Young	0.080579	0.103427	0.130321	0.0178062
17	Basal-6	old3M	0.348309	Aged			16	Superficial-1	Aged	0.0837475	0.0970793	0.107314	0.00863223
18	Suprabasal	old3M	0.129546	Aged			17	Superficial-2	Young	0.00148165	0.0044057	0.00842024	0.00280871
19	Superficial-1	old3M	0.0985567	Aged			18	Superficial-2	Aged	0.00100739	0.00448425	0.010259	0.00376168
20	Superficial-2	old3M	0.010259	Aged			19	Superficial-3	Young	0.130157	0.13856	0.15361	0.0104852
21	Superficial-3	old3M	0.14214	Aged			20	Superficial-3	Aged	0.121711	0.136322	0.14879	0.0131992
22	Superficial-4	old3M	0.0628272	Aged			21	Superficial-4	Young	0.0193785	0.052778	0.086261	0.0255059
23	Basal-1	old4F	0.0277057	Aged			22	Superficial-4	Aged	0.0436755	0.0618917	0.0971173	0.0210513
24	Basal-2	old4F	0.0922919	Aged
25	Basal-3	old4F	0.0648277	Aged
26	Basal-4	old4F	0.00120722	Aged
27	Basal-5	old4F	0.0294561	Aged
28	Basal-6	old4F	0.339772	Aged
29	Suprabasal	old4F	0.141184	Aged
30	Superficial-1	old4F	0.0954307	Aged
31	Superficial-2	old4F	0.00205227	Aged
32	Superficial-3	old4F	0.14879	Aged
33	Superficial-4	old4F	0.0572825	Aged
34	Basal-1	old5M	0.0186702	Aged
35	Basal-2	old5M	0.0732707	Aged
36	Basal-3	old5M	0.0618536	Aged
37	Basal-4	old5M	0.000671592	Aged
38	Basal-5	old5M	0.0445937	Aged
39	Basal-6	old5M	0.390665	Aged
40	Suprabasal	old5M	0.154466	Aged
41	Superficial-1	old5M	0.0837475	Aged
42	Superficial-2	old5M	0.00100739	Aged
43	Superficial-3	old5M	0.122498	Aged
44	Superficial-4	old5M	0.0485561	Aged
45	Basal-1	old6F	0.00974155	Aged
46	Basal-2	old6F	0.108598	Aged
47	Basal-3	old6F	0.0582008	Aged
48	Basal-4	old6F	0.0110835	Aged
49	Basal-5	old6F	0.016998	Aged
50	Basal-6	old6F	0.295328	Aged
51	Suprabasal	old6F	0.153181	Aged
52	Superficial-1	old6F	0.100348	Aged
53	Superficial-2	old6F	0.00293241	Aged
54	Superficial-3	old6F	0.146471	Aged
55	Superficial-4	old6F	0.0971173	Aged
56	Basal-1	young2F	0.0079223	Young
57	Basal-2	young2F	0.044278	Young
58	Basal-3	young2F	0.0603397	Young
59	Basal-4	young2F	0.0162244	Young
60	Basal-5	young2F	0.0306039	Young
61	Basal-6	young2F	0.399533	Young
62	Suprabasal	young2F	0.148136	Young
63	Superficial-1	young2F	0.104726	Young
64	Superficial-2	young2F	0.00515492	Young
65	Superficial-3	young2F	0.145531	Young
66	Superficial-4	young2F	0.0375495	Young
67	Basal-1	young3F	0.0252654	Young
68	Basal-2	young3F	0.0798326	Young
69	Basal-3	young3F	0.0878308	Young
70	Basal-4	young3F	0.00112124	Young
71	Basal-5	young3F	0.0333383	Young
72	Basal-6	young3F	0.297952	Young
73	Suprabasal	young3F	0.130887	Young
74	Superficial-1	young3F	0.0988937	Young
75	Superficial-2	young3F	0.00500822	Young
76	Superficial-3	young3F	0.15361	Young
77	Superficial-4	young3F	0.086261	Young
78	Basal-1	young4M	0.0354277	Young
79	Basal-2	young4M	0.0650504	Young
80	Basal-3	young4M	0.0560867	Young
81	Basal-4	young4M	0.0116954	Young
82	Basal-5	young4M	0.0729042	Young
83	Basal-6	young4M	0.391583	Young
84	Suprabasal	young4M	0.112344	Young
85	Superficial-1	young4M	0.102612	Young
86	Superficial-2	young4M	0.00196346	Young
87	Superficial-3	young4M	0.130954	Young
88	Superficial-4	young4M	0.0193785	Young
89	Basal-1	young5M	0.0285503	Young
90	Basal-2	young5M	0.0613175	Young
91	Basal-3	young5M	0.0613175	Young
92	Basal-4	young5M	0.0012537	Young
93	Basal-5	young5M	0.0421131	Young
94	Basal-6	young5M	0.396114	Young
95	Suprabasal	young5M	0.139845	Young
96	Superficial-1	young5M	0.080579	Young
97	Superficial-2	young5M	0.00148165	Young
98	Superficial-3	young5M	0.130157	Young
99	Superficial-4	young5M	0.0572715	Young
100	Basal-1	young6F	0.0179945	Young
101	Basal-2	young6F	0.116858	Young
102	Basal-3	young6F	0.0528723	Young
103	Basal-4	young6F	0.00598393	Young
104	Basal-5	young6F	0.0261583	Young
105	Basal-6	young6F	0.316251	Young
106	Suprabasal	young6F	0.129167	Young
107	Superficial-1	young6F	0.130321	Young
108	Superficial-2	young6F	0.00842024	Young
109	Superficial-3	young6F	0.132544	Young
110	Superficial-4	young6F	0.0634296	Young

## Sheet: Figure 4c
© 2000-2022 QIAGEN. All rights reserved.
Canonical Pathways	10x Aging Basal 1 - 2022-01-03 11:25 AM	10x Aging Basal 2 - 2022-01-03 11:26 AM	10x Aging Basal 3 - 2022-01-03 11:27 AM	10x Aging Basal 4 - 2022-01-03 11:28 AM	10x Aging Basal 5 - 2022-01-03 11:29 AM	10x Aging Basal 6 - 2022-01-03 11:31 AM	10x Aging Suprabasal - 2022-01-03 11:33 AM	10x Aging Superficial 1 - 2022-01-03 11:35 AM	10x Aging Superficial 2 - 2022-01-03 11:37 AM	10x Aging Superficial 3 - 2022-01-03 11:39 AM	10x Aging Superficial 4 - 2022-01-03 11:41 AM
Oxidative Phosphorylation	-1.633	-2.121	-1.706	N/A	-2.828	-2.84	-1.789	-2.502	-2.646	-2.6	0.655
Ferroptosis Signaling Pathway	N/A	2.673	2.449	N/A	1.342	2.236	2.236	2.309	N/A	2.828	3.128
Xenobiotic Metabolism PXR Signaling Pathway	N/A	2.309	2.828	N/A	-0.447	2.449	2.828	2.646	N/A	2.673	2.887
HER-2 Signaling in Breast Cancer	1.89	2.683	1.387	N/A	0.707	2.309	2.111	2.711	N/A	2.558	2.121
Xenobiotic Metabolism General Signaling Pathway	N/A	2.828	1.633	N/A	-1	2.236	2.236	2.333	N/A	2.714	2.828
Hepatic Fibrosis Signaling Pathway	0	2.668	1.342	N/A	-0.707	1.897	1.89	2.4	N/A	2.858	4.012
Cardiac Hypertrophy Signaling (Enhanced)	0	2.673	0	N/A	-1.342	1.134	0	2.828	N/A	3.838	5.571
Xenobiotic Metabolism AHR Signaling Pathway	N/A	2.449	2.449	N/A	N/A	2.236	2.646	2.236	N/A	2.714	2.138
NRF2-mediated Oxidative Stress Response	N/A	3.051	2	N/A	-2.121	1.342	1.342	2.53	N/A	2.5	1.8
Thrombin Signaling	N/A	2.828	N/A	N/A	N/A	2	N/A	3.606	N/A	3.317	4.796
Glycolysis I	N/A	2.828	2	N/A	N/A	N/A	2	3	N/A	3	2.646
EIF2 Signaling	-0.853	-0.16	-1.826	-2.121	-1	-0.898	-0.539	0.48	-3.962	0.324	2.897
IL-8 Signaling	0.816	2.496	1	N/A	0	0.707	1	2.828	N/A	1.807	3.772
Pulmonary Healing Signaling Pathway	N/A	2.121	N/A	N/A	N/A	1.342	2	2.714	N/A	2.138	3.71
Signaling by Rho Family GTPases	0	2.53	0.816	N/A	-0.816	1.134	1.414	2.496	N/A	1.508	2.858
CXCR4 Signaling	N/A	2.121	N/A	N/A	-1	1	N/A	3.051	N/A	2.53	3.838
Xenobiotic Metabolism CAR Signaling Pathway	N/A	1.414	1.633	N/A	0	1.633	1.89	2.828	N/A	2.138	1.826
Autophagy	N/A	1.342	N/A	N/A	-1	0.447	0	2.496	N/A	2.496	5.337
RHOGDI Signaling	N/A	-2.111	-1	N/A	N/A	-1.414	-1.414	-2.496	N/A	-1.732	-2.683
Oxytocin Signaling Pathway	N/A	2.309	-0.447	N/A	-1.342	1	0	1.886	0	2.357	3.333
Synaptogenesis Signaling Pathway	N/A	2.121	N/A	N/A	N/A	2.236	N/A	0.905	N/A	2.84	4.333
Cholecystokinin/Gastrin-mediated Signaling	N/A	2.646	N/A	N/A	N/A	1	N/A	2.53	N/A	2.121	3.962
Glutathione-mediated Detoxification	N/A	2	2	N/A	N/A	2	2	2	N/A	2.236	0
Superpathway of Inositol Phosphate Compounds	N/A	2.449	N/A	N/A	N/A	N/A	1	1.633	N/A	2.333	4.707
RAC Signaling	N/A	2.449	N/A	N/A	N/A	N/A	N/A	3.162	N/A	2.53	3.962

## Sheet: Figure 4d
Young	Aged		unpaired t-test p-value	0.0002
0.55512	1.67
0.66768	1.87
0.58388	1.72
0.73276	1.21
0.51746	1.807
1.01832	0.982

## Sheet: Figure 4e
Young	Aged
0.75355	0.26175		unpaired t-test p-value		<0.0001
1.09065	0.70015
0.78075	0.34505
0.83885	0.65945
0.72435	0.46155
0.87215	0.36285
0.75775	0.51735
0.81835	0.24985
0.92075	0.37475
1.05332	0.31915
0.80305	0.36175
1.10925	0.43995
	0.33865
	0.34655

## Sheet: Figure 5e
	Cluster	Sample	Proportion	Tissue
1	Basal-1	F2_unsorted	0.0335247	Organoid			Cluster	Tissue	min	mean	max	sd
2	Basal-2	F2_unsorted	0.0316877	Organoid		1	Basal-1	Epithelium	0.0079223	0.0197759	0.0354277	0.00912374
3	Basal-3	F2_unsorted	0.0117107	Organoid		2	Basal-1	Organoid	0.00389105	0.0272411	0.0443077	0.0209282
4	Basal-4	F2_unsorted	0.000918485	Organoid		3	Basal-2	Epithelium	0.044278	0.0771035	0.116858	0.0226197
5	Basal-5	F2_unsorted	0.199082	Organoid		4	Basal-2	Organoid	0.0116732	0.0331887	0.0562051	0.0223039
6	Basal-6	F2_unsorted	0.37566	Organoid		5	Basal-3	Epithelium	0.0505717	0.0628968	0.0878308	0.011078
7	Suprabasal	F2_unsorted	0.345809	Organoid		6	Basal-3	Organoid	0.0117107	0.0288994	0.0544747	0.0225819
8	Superficial-1	F2_unsorted	0	Organoid		7	Basal-4	Epithelium	0.000671592	0.00876562	0.0212933	0.00775747
9	Superficial-2	F2_unsorted	0	Organoid		8	Basal-4	Organoid	0	0.000374538	0.000918485	0.000482108
10	Superficial-3	F2_unsorted	0.000918485	Organoid		9	Basal-5	Epithelium	0.016998	0.0385834	0.0729042	0.015883
11	Superficial-4	F2_unsorted	0.000688863	Organoid		10	Basal-5	Organoid	0.122462	0.17722	0.210117	0.0477421
12	Basal-1	F6_unsorted	0.00389105	Organoid		11	Basal-6	Epithelium	0.295328	0.356496	0.399533	0.0422186
13	Basal-2	F6_unsorted	0.0116732	Organoid		12	Basal-6	Organoid	0.108949	0.298699	0.411487	0.165301
14	Basal-3	F6_unsorted	0.0544747	Organoid		13	Suprabasal	Epithelium	0.112344	0.136906	0.154466	0.0130106
15	Basal-4	F6_unsorted	0	Organoid		14	Suprabasal	Organoid	0.305026	0.417983	0.603113	0.161619
16	Basal-5	F6_unsorted	0.210117	Organoid		15	Superficial-1	Epithelium	0.080579	0.100253	0.130321	0.0136097
17	Basal-6	F6_unsorted	0.108949	Organoid		16	Superficial-1	Organoid	0	0.00348718	0.0104615	0.00603997
18	Suprabasal	F6_unsorted	0.603113	Organoid		17	Superficial-2	Epithelium	0.00100739	0.00444497	0.010259	0.00313
19	Superficial-1	F6_unsorted	0	Organoid		18	Superficial-2	Organoid	0	0	0	0
20	Superficial-2	F6_unsorted	0	Organoid		19	Superficial-3	Epithelium	0.121711	0.137441	0.15361	0.0112997
21	Superficial-3	F6_unsorted	0	Organoid		20	Superficial-3	Organoid	0	0.00598138	0.0170256	0.00957563
22	Superficial-4	F6_unsorted	0.0077821	Organoid		21	Superficial-4	Epithelium	0.0193785	0.0573349	0.0971173	0.0225647
23	Basal-1	M3_unsorted	0.0443077	Organoid		22	Superficial-4	Organoid	0.000688863	0.00692622	0.0123077	0.00585651
24	Basal-2	M3_unsorted	0.0562051	Organoid
25	Basal-3	M3_unsorted	0.0205128	Organoid
26	Basal-4	M3_unsorted	0.000205128	Organoid
27	Basal-5	M3_unsorted	0.122462	Organoid
28	Basal-6	M3_unsorted	0.411487	Organoid
29	Suprabasal	M3_unsorted	0.305026	Organoid
30	Superficial-1	M3_unsorted	0.0104615	Organoid
31	Superficial-2	M3_unsorted	0	Organoid
32	Superficial-3	M3_unsorted	0.0170256	Organoid
33	Superficial-4	M3_unsorted	0.0123077	Organoid
34	Basal-1	old2F	0.0119775	Epithelium
35	Basal-2	old2F	0.0634565	Epithelium
36	Basal-3	old2F	0.0505717	Epithelium
37	Basal-4	old2F	0.0212933	Epithelium
38	Basal-5	old2F	0.0540802	Epithelium
39	Basal-6	old2F	0.38945	Epithelium
40	Suprabasal	old2F	0.130301	Epithelium
41	Superficial-1	old2F	0.107314	Epithelium
42	Superficial-2	old2F	0.00617023	Epithelium
43	Superficial-3	old2F	0.121711	Epithelium
44	Superficial-4	old2F	0.0436755	Epithelium
45	Basal-1	old3M	0.014504	Epithelium
46	Basal-2	old3M	0.0660818	Epithelium
47	Basal-3	old3M	0.0750672	Epithelium
48	Basal-4	old3M	0.0171218	Epithelium
49	Basal-5	old3M	0.0355879	Epithelium
50	Basal-6	old3M	0.348309	Epithelium
51	Suprabasal	old3M	0.129546	Epithelium
52	Superficial-1	old3M	0.0985567	Epithelium
53	Superficial-2	old3M	0.010259	Epithelium
54	Superficial-3	old3M	0.14214	Epithelium
55	Superficial-4	old3M	0.0628272	Epithelium
56	Basal-1	old4F	0.0277057	Epithelium
57	Basal-2	old4F	0.0922919	Epithelium
58	Basal-3	old4F	0.0648277	Epithelium
59	Basal-4	old4F	0.00120722	Epithelium
60	Basal-5	old4F	0.0294561	Epithelium
61	Basal-6	old4F	0.339772	Epithelium
62	Suprabasal	old4F	0.141184	Epithelium
63	Superficial-1	old4F	0.0954307	Epithelium
64	Superficial-2	old4F	0.00205227	Epithelium
65	Superficial-3	old4F	0.14879	Epithelium
66	Superficial-4	old4F	0.0572825	Epithelium
67	Basal-1	old5M	0.0186702	Epithelium
68	Basal-2	old5M	0.0732707	Epithelium
69	Basal-3	old5M	0.0618536	Epithelium
70	Basal-4	old5M	0.000671592	Epithelium
71	Basal-5	old5M	0.0445937	Epithelium
72	Basal-6	old5M	0.390665	Epithelium
73	Suprabasal	old5M	0.154466	Epithelium
74	Superficial-1	old5M	0.0837475	Epithelium
75	Superficial-2	old5M	0.00100739	Epithelium
76	Superficial-3	old5M	0.122498	Epithelium
77	Superficial-4	old5M	0.0485561	Epithelium
78	Basal-1	old6F	0.00974155	Epithelium
79	Basal-2	old6F	0.108598	Epithelium
80	Basal-3	old6F	0.0582008	Epithelium
81	Basal-4	old6F	0.0110835	Epithelium
82	Basal-5	old6F	0.016998	Epithelium
83	Basal-6	old6F	0.295328	Epithelium
84	Suprabasal	old6F	0.153181	Epithelium
85	Superficial-1	old6F	0.100348	Epithelium
86	Superficial-2	old6F	0.00293241	Epithelium
87	Superficial-3	old6F	0.146471	Epithelium
88	Superficial-4	old6F	0.0971173	Epithelium
89	Basal-1	young2F	0.0079223	Epithelium
90	Basal-2	young2F	0.044278	Epithelium
91	Basal-3	young2F	0.0603397	Epithelium
92	Basal-4	young2F	0.0162244	Epithelium
93	Basal-5	young2F	0.0306039	Epithelium
94	Basal-6	young2F	0.399533	Epithelium
95	Suprabasal	young2F	0.148136	Epithelium
96	Superficial-1	young2F	0.104726	Epithelium
97	Superficial-2	young2F	0.00515492	Epithelium
98	Superficial-3	young2F	0.145531	Epithelium
99	Superficial-4	young2F	0.0375495	Epithelium
100	Basal-1	young3F	0.0252654	Epithelium
101	Basal-2	young3F	0.0798326	Epithelium
102	Basal-3	young3F	0.0878308	Epithelium
103	Basal-4	young3F	0.00112124	Epithelium
104	Basal-5	young3F	0.0333383	Epithelium
105	Basal-6	young3F	0.297952	Epithelium
106	Suprabasal	young3F	0.130887	Epithelium
107	Superficial-1	young3F	0.0988937	Epithelium
108	Superficial-2	young3F	0.00500822	Epithelium
109	Superficial-3	young3F	0.15361	Epithelium
110	Superficial-4	young3F	0.086261	Epithelium
111	Basal-1	young4M	0.0354277	Epithelium
112	Basal-2	young4M	0.0650504	Epithelium
113	Basal-3	young4M	0.0560867	Epithelium
114	Basal-4	young4M	0.0116954	Epithelium
115	Basal-5	young4M	0.0729042	Epithelium
116	Basal-6	young4M	0.391583	Epithelium
117	Suprabasal	young4M	0.112344	Epithelium
118	Superficial-1	young4M	0.102612	Epithelium
119	Superficial-2	young4M	0.00196346	Epithelium
120	Superficial-3	young4M	0.130954	Epithelium
121	Superficial-4	young4M	0.0193785	Epithelium
122	Basal-1	young5M	0.0285503	Epithelium
123	Basal-2	young5M	0.0613175	Epithelium
124	Basal-3	young5M	0.0613175	Epithelium
125	Basal-4	young5M	0.0012537	Epithelium
126	Basal-5	young5M	0.0421131	Epithelium
127	Basal-6	young5M	0.396114	Epithelium
128	Suprabasal	young5M	0.139845	Epithelium
129	Superficial-1	young5M	0.080579	Epithelium
130	Superficial-2	young5M	0.00148165	Epithelium
131	Superficial-3	young5M	0.130157	Epithelium
132	Superficial-4	young5M	0.0572715	Epithelium
133	Basal-1	young6F	0.0179945	Epithelium
134	Basal-2	young6F	0.116858	Epithelium
135	Basal-3	young6F	0.0528723	Epithelium
136	Basal-4	young6F	0.00598393	Epithelium
137	Basal-5	young6F	0.0261583	Epithelium
138	Basal-6	young6F	0.316251	Epithelium
139	Suprabasal	young6F	0.129167	Epithelium
140	Superficial-1	young6F	0.130321	Epithelium
141	Superficial-2	young6F	0.00842024	Epithelium
142	Superficial-3	young6F	0.132544	Epithelium
143	Superficial-4	young6F	0.0634296	Epithelium

## Sheet: Figure 6d
	Cluster	Sample	Proportion	Tissue			Cluster	Tissue	min	mean	max	sd
1	Basal-1	Patient01_SIGAE2_NE	0.0480256	Human		1	Basal-1	Mouse	0.00480769	0.0201196	0.0443213	0.0140406
2	Basal-2	Patient01_SIGAE2_NE	0.11704	Human		2	Basal-1	Human	0	0.0181498	0.0480256	0.0169699
3	Basal-5	Patient01_SIGAE2_NE	0.11206	Human		3	Basal-2	Mouse	0.0280899	0.0777639	0.131579	0.0310751
4	Basal-6	Patient01_SIGAE2_NE	0.11455	Human		4	Basal-2	Human	0.0030896	0.0807718	0.167665	0.0552319
5	Superficial-3	Patient01_SIGAE2_NE	0.162576	Human		5	Basal-3	Mouse	0.0401606	0.0648251	0.0971564	0.0172006
6	Superficial-4	Patient01_SIGAE2_NE	0.445749	Human		6	Basal-3	Human	0	0	0	0
7	Basal-1	Patient02_SIGAC9_NE	0.0228335	Human		7	Basal-4	Mouse	0	0.00816863	0.0220884	0.00815443
8	Basal-2	Patient02_SIGAC9_NE	0.0516001	Human		8	Basal-4	Human	0	0	0	0
9	Basal-5	Patient02_SIGAC9_NE	0.0278677	Human		9	Basal-5	Mouse	0.0208333	0.0402296	0.0803324	0.0187146
10	Basal-6	Patient02_SIGAC9_NE	0.143653	Human		10	Basal-5	Human	0	0.0595342	0.183221	0.0604632
11	Superficial-3	Patient02_SIGAC9_NE	0.154621	Human		11	Basal-6	Mouse	0.301498	0.356573	0.424474	0.0446166
12	Superficial-4	Patient02_SIGAC9_NE	0.599425	Human		12	Basal-6	Human	0.0125	0.0914375	0.179846	0.0555623
13	Basal-1	Patient03_SIGAA5_NE	0.00138889	Human		13	Suprabasal	Mouse	0.118474	0.144912	0.205882	0.0249369
14	Basal-2	Patient03_SIGAA5_NE	0.0305556	Human		14	Suprabasal	Human	0	0	0	0
15	Basal-5	Patient03_SIGAA5_NE	0	Human		15	Superficial-1	Mouse	0.0678733	0.101675	0.128483	0.01879
16	Basal-6	Patient03_SIGAA5_NE	0.0125	Human		16	Superficial-1	Human	0	0	0	0
17	Superficial-3	Patient03_SIGAA5_NE	0.0263889	Human		17	Superficial-2	Mouse	0	0.00400325	0.0168269	0.00503282
18	Superficial-4	Patient03_SIGAA5_NE	0.929167	Human		18	Superficial-2	Human	0	0	0	0
19	Basal-1	Patient05_SIGAF11_NE	0.0210859	Human		19	Superficial-3	Mouse	0.104418	0.125837	0.136704	0.0120383
20	Basal-2	Patient05_SIGAF11_NE	0.0722193	Human		20	Superficial-3	Human	0.0216272	0.104678	0.184185	0.0638476
21	Basal-5	Patient05_SIGAF11_NE	0.0337375	Human		21	Superficial-4	Mouse	0.0138504	0.0558941	0.101896	0.0260112
22	Basal-6	Patient05_SIGAF11_NE	0.10174	Human		22	Superficial-4	Human	0.31244	0.645429	0.955716	0.207715
23	Superficial-3	Patient05_SIGAF11_NE	0.0790722	Human
24	Superficial-4	Patient05_SIGAF11_NE	0.692145	Human
25	Basal-1	Patient06_Karol-A_NE	0	Human
26	Basal-2	Patient06_Karol-A_NE	0.167665	Human
27	Basal-5	Patient06_Karol-A_NE	0.0988024	Human
28	Basal-6	Patient06_Karol-A_NE	0.0793413	Human
29	Superficial-3	Patient06_Karol-A_NE	0.0374251	Human
30	Superficial-4	Patient06_Karol-A_NE	0.616766	Human
31	Basal-1	Patient07_SIGAA4_NE	0.00102987	Human
32	Basal-2	Patient07_SIGAA4_NE	0.0030896	Human
33	Basal-5	Patient07_SIGAA4_NE	0.00205973	Human
34	Basal-6	Patient07_SIGAA4_NE	0.0164779	Human
35	Superficial-3	Patient07_SIGAA4_NE	0.0216272	Human
36	Superficial-4	Patient07_SIGAA4_NE	0.955716	Human
37	Basal-1	Patient08_SIGAD7_NE	0.00681044	Human
38	Basal-2	Patient08_SIGAD7_NE	0.0363224	Human
39	Basal-5	Patient08_SIGAD7_NE	0.0510783	Human
40	Basal-6	Patient08_SIGAD7_NE	0.0601589	Human
41	Superficial-3	Patient08_SIGAD7_NE	0.139614	Human
42	Superficial-4	Patient08_SIGAD7_NE	0.706016	Human
43	Basal-1	Patient09_SIGAD9_NE	0.0337268	Human
44	Basal-2	Patient09_SIGAD9_NE	0.136594	Human
45	Basal-5	Patient09_SIGAD9_NE	0.0269815	Human
46	Basal-6	Patient09_SIGAD9_NE	0.114671	Human
47	Superficial-3	Patient09_SIGAD9_NE	0.136594	Human
48	Superficial-4	Patient09_SIGAD9_NE	0.551433	Human
49	Basal-1	Patient10_SIGAA5_NE	0.0284474	Human
50	Basal-2	Patient10_SIGAA5_NE	0.111861	Human
51	Basal-5	Patient10_SIGAA5_NE	0.183221	Human
52	Basal-6	Patient10_SIGAA5_NE	0.179846	Human
53	Superficial-3	Patient10_SIGAA5_NE	0.184185	Human
54	Superficial-4	Patient10_SIGAA5_NE	0.31244	Human
55	Basal-3	Patient01_SIGAE2_NE	0	Human
56	Basal-3	Patient02_SIGAC9_NE	0	Human
57	Basal-3	Patient03_SIGAA5_NE	0	Human
58	Basal-3	Patient05_SIGAF11_NE	0	Human
59	Basal-3	Patient06_Karol-A_NE	0	Human
60	Basal-3	Patient07_SIGAA4_NE	0	Human
61	Basal-3	Patient08_SIGAD7_NE	0	Human
62	Basal-3	Patient09_SIGAD9_NE	0	Human
63	Basal-3	Patient10_SIGAA5_NE	0	Human
64	Basal-4	Patient01_SIGAE2_NE	0	Human
65	Basal-4	Patient02_SIGAC9_NE	0	Human
66	Basal-4	Patient03_SIGAA5_NE	0	Human
67	Basal-4	Patient05_SIGAF11_NE	0	Human
68	Basal-4	Patient06_Karol-A_NE	0	Human
69	Basal-4	Patient07_SIGAA4_NE	0	Human
70	Basal-4	Patient08_SIGAD7_NE	0	Human
71	Basal-4	Patient09_SIGAD9_NE	0	Human
72	Basal-4	Patient10_SIGAA5_NE	0	Human
73	Suprabasal	Patient01_SIGAE2_NE	0	Human
74	Suprabasal	Patient02_SIGAC9_NE	0	Human
75	Suprabasal	Patient03_SIGAA5_NE	0	Human
76	Suprabasal	Patient05_SIGAF11_NE	0	Human
77	Suprabasal	Patient06_Karol-A_NE	0	Human
78	Suprabasal	Patient07_SIGAA4_NE	0	Human
79	Suprabasal	Patient08_SIGAD7_NE	0	Human
80	Suprabasal	Patient09_SIGAD9_NE	0	Human
81	Suprabasal	Patient10_SIGAA5_NE	0	Human
82	Superficial-1	Patient01_SIGAE2_NE	0	Human
83	Superficial-1	Patient02_SIGAC9_NE	0	Human
84	Superficial-1	Patient03_SIGAA5_NE	0	Human
85	Superficial-1	Patient05_SIGAF11_NE	0	Human
86	Superficial-1	Patient06_Karol-A_NE	0	Human
87	Superficial-1	Patient07_SIGAA4_NE	0	Human
88	Superficial-1	Patient08_SIGAD7_NE	0	Human
89	Superficial-1	Patient09_SIGAD9_NE	0	Human
90	Superficial-1	Patient10_SIGAA5_NE	0	Human
91	Superficial-2	Patient01_SIGAE2_NE	0	Human
92	Superficial-2	Patient02_SIGAC9_NE	0	Human
93	Superficial-2	Patient03_SIGAA5_NE	0	Human
94	Superficial-2	Patient05_SIGAF11_NE	0	Human
95	Superficial-2	Patient06_Karol-A_NE	0	Human
96	Superficial-2	Patient07_SIGAA4_NE	0	Human
97	Superficial-2	Patient08_SIGAD7_NE	0	Human
98	Superficial-2	Patient09_SIGAD9_NE	0	Human
99	Superficial-2	Patient10_SIGAA5_NE	0	Human
100	Basal-1	old2F	0.0119775	Mouse
101	Basal-2	old2F	0.0634565	Mouse
102	Basal-3	old2F	0.0505717	Mouse
103	Basal-4	old2F	0.0212933	Mouse
104	Basal-5	old2F	0.0540802	Mouse
105	Basal-6	old2F	0.38945	Mouse
106	Suprabasal	old2F	0.130301	Mouse
107	Superficial-1	old2F	0.107314	Mouse
108	Superficial-2	old2F	0.00617023	Mouse
109	Superficial-3	old2F	0.121711	Mouse
110	Superficial-4	old2F	0.0436755	Mouse
111	Basal-1	old3M	0.014504	Mouse
112	Basal-2	old3M	0.0660818	Mouse
113	Basal-3	old3M	0.0750672	Mouse
114	Basal-4	old3M	0.0171218	Mouse
115	Basal-5	old3M	0.0355879	Mouse
116	Basal-6	old3M	0.348309	Mouse
117	Suprabasal	old3M	0.129546	Mouse
118	Superficial-1	old3M	0.0985567	Mouse
119	Superficial-2	old3M	0.010259	Mouse
120	Superficial-3	old3M	0.14214	Mouse
121	Superficial-4	old3M	0.0628272	Mouse
122	Basal-1	old4F	0.0277057	Mouse
123	Basal-2	old4F	0.0922919	Mouse
124	Basal-3	old4F	0.0648277	Mouse
125	Basal-4	old4F	0.00120722	Mouse
126	Basal-5	old4F	0.0294561	Mouse
127	Basal-6	old4F	0.339772	Mouse
128	Suprabasal	old4F	0.141184	Mouse
129	Superficial-1	old4F	0.0954307	Mouse
130	Superficial-2	old4F	0.00205227	Mouse
131	Superficial-3	old4F	0.14879	Mouse
132	Superficial-4	old4F	0.0572825	Mouse
133	Basal-1	old5M	0.0186702	Mouse
134	Basal-2	old5M	0.0732707	Mouse
135	Basal-3	old5M	0.0618536	Mouse
136	Basal-4	old5M	0.000671592	Mouse
137	Basal-5	old5M	0.0445937	Mouse
138	Basal-6	old5M	0.390665	Mouse
139	Suprabasal	old5M	0.154466	Mouse
140	Superficial-1	old5M	0.0837475	Mouse
141	Superficial-2	old5M	0.00100739	Mouse
142	Superficial-3	old5M	0.122498	Mouse
143	Superficial-4	old5M	0.0485561	Mouse
144	Basal-1	old6F	0.00974155	Mouse
145	Basal-2	old6F	0.108598	Mouse
146	Basal-3	old6F	0.0582008	Mouse
147	Basal-4	old6F	0.0110835	Mouse
148	Basal-5	old6F	0.016998	Mouse
149	Basal-6	old6F	0.295328	Mouse
150	Suprabasal	old6F	0.153181	Mouse
151	Superficial-1	old6F	0.100348	Mouse
152	Superficial-2	old6F	0.00293241	Mouse
153	Superficial-3	old6F	0.146471	Mouse
154	Superficial-4	old6F	0.0971173	Mouse
155	Basal-1	young2F	0.0079223	Mouse
156	Basal-2	young2F	0.044278	Mouse
157	Basal-3	young2F	0.0603397	Mouse
158	Basal-4	young2F	0.0162244	Mouse
159	Basal-5	young2F	0.0306039	Mouse
160	Basal-6	young2F	0.399533	Mouse
161	Suprabasal	young2F	0.148136	Mouse
162	Superficial-1	young2F	0.104726	Mouse
163	Superficial-2	young2F	0.00515492	Mouse
164	Superficial-3	young2F	0.145531	Mouse
165	Superficial-4	young2F	0.0375495	Mouse
166	Basal-1	young3F	0.0252654	Mouse
167	Basal-2	young3F	0.0798326	Mouse
168	Basal-3	young3F	0.0878308	Mouse
169	Basal-4	young3F	0.00112124	Mouse
170	Basal-5	young3F	0.0333383	Mouse
171	Basal-6	young3F	0.297952	Mouse
172	Suprabasal	young3F	0.130887	Mouse
173	Superficial-1	young3F	0.0988937	Mouse
174	Superficial-2	young3F	0.00500822	Mouse
175	Superficial-3	young3F	0.15361	Mouse
176	Superficial-4	young3F	0.086261	Mouse
177	Basal-1	young4M	0.0354277	Mouse
178	Basal-2	young4M	0.0650504	Mouse
179	Basal-3	young4M	0.0560867	Mouse
180	Basal-4	young4M	0.0116954	Mouse
181	Basal-5	young4M	0.0729042	Mouse
182	Basal-6	young4M	0.391583	Mouse
183	Suprabasal	young4M	0.112344	Mouse
184	Superficial-1	young4M	0.102612	Mouse
185	Superficial-2	young4M	0.00196346	Mouse
186	Superficial-3	young4M	0.130954	Mouse
187	Superficial-4	young4M	0.0193785	Mouse
188	Basal-1	young5M	0.0285503	Mouse
189	Basal-2	young5M	0.0613175	Mouse
190	Basal-3	young5M	0.0613175	Mouse
191	Basal-4	young5M	0.0012537	Mouse
192	Basal-5	young5M	0.0421131	Mouse
193	Basal-6	young5M	0.396114	Mouse
194	Suprabasal	young5M	0.139845	Mouse
195	Superficial-1	young5M	0.080579	Mouse
196	Superficial-2	young5M	0.00148165	Mouse
197	Superficial-3	young5M	0.130157	Mouse
198	Superficial-4	young5M	0.0572715	Mouse
199	Basal-1	young6F	0.0179945	Mouse
200	Basal-2	young6F	0.116858	Mouse
201	Basal-3	young6F	0.0528723	Mouse
202	Basal-4	young6F	0.00598393	Mouse
203	Basal-5	young6F	0.0261583	Mouse
204	Basal-6	young6F	0.316251	Mouse
205	Suprabasal	young6F	0.129167	Mouse
206	Superficial-1	young6F	0.130321	Mouse
207	Superficial-2	young6F	0.00842024	Mouse
208	Superficial-3	young6F	0.132544	Mouse
209	Superficial-4	young6F	0.0634296	Mouse

## Sheet: Figure 7e
© 2000-2022 QIAGEN. All rights reserved.
Ingenuity Canonical Pathways	-log(B-H p-value)	Ratio	z-score	Molecules
Corticotropin Releasing Hormone Signaling	5.94	0.106	#NUM!	ADCY1,BDNF,CACNA2D1,CACNB2,CREB3L4,CREB5,FOS,GLI1,GLI2,ITPR1,JUN,JUND,NPR1,NR4A1,PRKCG,PTCH1
Osteoarthritis Pathway	4.24	0.072	#NUM!	AGER,CREB3L4,CREB5,DCN,FGFR1,FZD10,FZD4,FZD5,GLI1,GLI2,PTCH1,PTHLH,S1PR3,SDC4,SOX9,TCF4,TCF7L2
Regulation Of The Epithelial Mesenchymal Transition In Development Pathway	3.93	0.115	#NUM!	AXIN2,FZD10,FZD4,FZD5,GLI1,GLI2,PTCH1,TCF4,TCF7L2,TWIST1
Hepatic Fibrosis Signaling Pathway	3.93	0.0523	#NUM!	BAMBI,CACNA2D1,CACNB2,CCN2,CREB3L4,CREB5,FGFR1,FOS,FZD10,FZD4,FZD5,GLI1,GLI2,JUN,MYC,NFKBIA,PDGFB,PRKCG,PTCH1,STAT3,TCF4,TCF7L2
Pulmonary Fibrosis Idiopathic Signaling Pathway	3.93	0.0583	#NUM!	ADAMTS1,BBC3,CCN2,COL8A1,EGR1,EPHB4,FGFR1,FOS,FZD10,FZD4,FZD5,GLI1,GLI2,JUN,PDGFB,RPS6KA5,STAT3,TCF4,TCF7L2
Role of Macrophages, Fibroblasts and Endothelial Cells in Rheumatoid Arthritis	3.37	0.0549	#NUM!	CEBPD,CREB3L4,CREB5,FOS,FZD10,FZD4,FZD5,JUN,MYC,NFATC1,NFKBIA,PDGFB,PRKCG,SFRP1,SOCS3,STAT3,TCF4,TCF7L2
Circadian Rhythm Signaling	3.37	0.0597	#NUM!	ADCY1,BDNF,CACNA2D1,CACNB2,CREB3L4,CREB5,DBP,GRP,ITPR1,MYC,NPR1,NR1D1,NR1D2,PER2,PRKCG,RPS6KA5
Prolactin Signaling	3.31	0.105	#NUM!	FOS,IRS1,JUN,KCNMA1,MYC,PRKCG,PRLR,SOCS3,STAT3
Basal Cell Carcinoma Signaling	3.05	0.111	#NUM!	FZD10,FZD4,FZD5,GLI1,GLI2,PTCH1,TCF4,TCF7L2
WNT/β-catenin Signaling	3.02	0.0694	#NUM!	AXIN2,FZD10,FZD4,FZD5,JUN,MYC,PPP2R2B,SFRP1,SOX9,TCF4,TCF7L2,UBC

[truncated: 2 more sheets: Figure S6, Figure S7]
